# Supplementary material for: Ion Channel Drugs Suppress Cancer Phenotype in NG108-15 and U87 Cells: Toward Novel Electroceuticals for Glioblastoma
Source: Cancers (Basel). 2022 Mar 15;14(6):1499. doi: 10.3390/cancers14061499 (PMC8946312; doi:10.3390/cancers14061499)
Supplement: Supplementary file 1 [file cancers-14-01499-s001.zip]

Archive with 1 entries (1 files):
- cancers-1597017-supplementary.pdf
